# Supplementary material for: Optimization of Extraction Conditions for Maximal Phenolic, Flavonoid and Antioxidant Activity from Melaleuca bracteata Leaves Using the Response Surface Methodology
Source: PLoS One. 2016 Sep 9;11(9):e0162139. doi: 10.1371/journal.pone.0162139 (PMC5017642; doi:10.1371/journal.pone.0162139)
Supplement: S1 Table — (XLS) [file pone.0162139.s003.xls]

## Sheet: Sheet1
S1.1 Table. Raw data of absorbance of TPC
No.	Repeat one			Repeat two			Repeat three
	Test 1	Test 2	Test 3	Test 1	Test 2	Test 3	Test 1	Test 2	Test 3
1	1.169	1.166	1.168	1.167	1.163	1.165	1.166	1.168	1.164
2	1.035	1.031	1.03	1.033	1.034	1.03	1.027	1.025	1.029
3	1.065	1.064	1.06	1.067	1.068	1.064	1.061	1.063	1.065
4	0.861	0.859	0.86	0.824	0.857	0.853	0.821	0.854	0.851
5	1.172	1.175	1.169	1.182	1.174	1.179	1.171	1.175	1.169
6	0.975	0.946	0.948	0.958	0.957	0.964	0.979	0.948	0.943
7	1.037	1.035	1.033	1.034	1.037	1.036	1.036	1.038	1.032
8	0.756	0.787	0.753	0.784	0.762	0.785	0.746	0.781	0.753
9	1.049	1.032	1.031	1.044	1.041	1.047	1.029	1.031	1.037
10	0.989	0.995	1.012	0.982	0.984	1.015	0.992	1.015	0.998
11	1.021	1.02	1.018	1.025	1.027	1.029	1.016	1.018	1.012
12	0.795	0.792	0.782	0.784	0.8	0.785	0.775	0.785	0.784
13	1.219	1.221	1.219	1.22	1.225	1.223	1.229	1.228	1.23
14	0.872	0.886	0.891	0.902	0.873	0.893	0.901	0.855	0.875
15	1.014	1.015	1.008	1.023	1.031	1.025	1.013	1.018	1.044
16	1.06	1.07	1.062	1.034	1.022	1.018	1.042	1.025	1.045
17	1.042	1.034	1.057	1.018	1.019	1.024	1.037	1.015	1.024
18	1.053	1.055	1.052	1.033	1.027	1.028	1.055	1.03	1.038
The extract solution are diluted 20 times, and then detected by UV.(TPC of Tab 1. were caculated according to the standard curve y = 0.0093x + 0.0120)
S1.2 Table. Raw data of absorbance of TFC
No.	Repeat one			Repeat two			Repeat three
	Test 1	Test 2	Test 3	Test 1	Test 2	Test 3	Test 1	Test 2	Test 3
1	0.531	0.518	0.526	0.529	0.534	0.546	0.523	0.517	0.5
2	0.712	0.754	0.762	0.741	0.756	0.761	0.7345	0.765	0.724
3	0.447	0.451	0.453	0.441	0.444	0.443	0.473	0.427	0.445
4	0.735	0.739	0.742	0.726	0.752	0.738	0.743	0.756	0.751
5	0.523	0.493	0.516	0.506	0.526	0.513	0.509	0.524	0.496
6	0.897	0.915	0.906	0.929	0.912	0.898	0.892	0.922	0.886
7	0.493	0.497	0.501	0.494	0.495	0.491	0.472	0.473	0.469
8	0.969	0.948	0.972	0.946	0.988	0.968	0.964	0.959	0.987
9	0.72	0.743	0.731	0.726	0.734	0.715	0.718	0.726	0.714
10	0.839	0.816	0.806	0.826	0.802	0.824	0.805	0.816	0.824
11	0.818	0.821	0.815	0.812	0.815	0.813	0.806	0.807	0.8
12	0.725	0.727	0.721	0.722	0.721	0.71	0.767	0.712	0.762
13	0.287	0.275	0.291	0.283	0.284	0.307	0.305	0.315	0.283
14	0.804	0.796	0.795	0.823	0.824	0.826	0.782	0.794	0.734
15	1.014	1.013	1.007	1.017	1.014	1.009	1.041	1.044	1.021
16	1.024	1.016	1.017	1.015	1.017	1.01	1.014	1.015	1.025
17	1.022	1.022	1.018	1.012	1.022	1.014	1.022	1.017	1.027
18	1.042	1.048	1.056	1.051	1.049	1.037	1.042	1.031	1.057
The extract solution are diluted 1.5 times, and then detected by UV.(TFC of Tab 1. were caculated according to the standard curve y = 2.9700x + 0.0200)
S1.3 Table. Raw data of absorbance of FRP
No.	Repeat one			Repeat two			Repeat three
	Test 1	Test 2	Test 3	Test 1	Test 2	Test 3	Test 1	Test 2	Test 3
1	0.866	0.871	0.869	0.961	0.864	0.863	0.87	0.864	0.867
2	0.961	0.963	0.96	0.973	0.965	0.967	0.961	0.965	0.953
3	0.856	0.857	0.858	0.866	0.867	0.864	0.866	0.871	0.873
4	0.941	0.967	0.935	0.952	0.939	0.928	0.967	0.925	0.956
5	0.793	0.803	0.844	0.787	0.837	0.846	0.794	0.819	0.762
6	0.987	0.958	0.993	0.996	0.971	0.981	0.984	0.951	0.962
7	0.762	0.768	0.761	0.759	0.763	0.765	0.722	0.72	0.725
8	0.886	0.871	0.8984	0.901	0.871	0.905	0.88	0.934	0.885
9	0.996	1.004	1.012	1.015	0.994	1.021	0.993	0.997	1.018
10	0.927	0.948	0.951	0.964	0.936	0.936	0.972	0.938	0.976
11	0.994	1.073	1.014	0.998	1.02	1.013	1.033	1.012	0.997
12	0.974	0.989	0.993	1.015	0.995	1.004	0.993	1.011	1.024
13	0.594	0.595	0.601	0.601	0.603	0.608	0.598	0.601	0.603
14	0.812	0.815	0.82	0.821	0.824	0.83	0.817	0.821	0.82
15	1.196	1.177	1.179	1.12	1.118	1.125	1.162	1.184	1.151
16	1.127	1.135	1.157	1.119	1.116	1.127	1.144	1.142	1.149
17	1.137	1.182	1.164	1.133	1.124	1.13	1.158	1.155	1.142
18	1.158	1.172	1.152	1.148	1.135	1.132	1.169	1.147	1.16
The extract solution are diluted 30 times, and then detected by UV.(FRP of Tab 1. were caculated according to the standard curve y= 1.9890x + 0.0481)
S1.4 Table. Raw data of absorbance of DPPH· scavenging capacity
No.	Repeat one			Repeat two			Repeat three
	Test 1	Test 2	Test 3	Test 1	Test 2	Test 3	Test 1	Test 2	Test 3
1	0.496	0.512	0.487	0.476	0.503	0.516	0.495	0.507	0.534
2	0.186	0.172	0.168	0.154	0.177	0.164	0.153	0.144	0.171
3	0.303	0.289	0.274	0.259	0.278	0.268	0.264	0.247	0.273
4	0.257	0.22	0.259	0.261	0.238	0.242	0.238	0.267	0.223
5	0.448	0.451	0.461	0.48	0.442	0.427	0.47	0.441	0.468
6	0.154	0.157	0.126	0.138	0.141	0.142	0.139	0.142	0.147
7	0.172	0.154	0.163	0.151	0.149	0.135	0.152	0.142	0.159
8	0.142	0.126	0.151	0.171	0.137	0.135	0.146	0.138	0.134
9	0.358	0.375	0.368	0.357	0.352	0.362	0.356	0.342	0.353
10	0.175	0.219	0.195	0.192	0.173	0.186	0.184	0.177	0.202
11	0.287	0.264	0.274	0.278	0.271	0.283	0.242	0.244	0.242
12	0.054	0.085	0.073	0.061	0.083	0.074	0.069	0.082	0.065
13	0.493	0.501	0.524	0.485	0.488	0.481	0.514	0.497	0.486
14	0.181	0.183	0.179	0.153	0.157	0.163	0.174	0.154	0.169
15	0.129	0.127	0.125	0.127	0.125	0.126	0.121	0.127	0.124
16	0.131	0.133	0.13	0.124	0.128	0.128	0.125	0.121	0.126
17	0.151	0.14	0.146	0.135	0.138	0.125	0.129	0.147	0.151
18	0.122	0.127	0.125	0.12	0.127	0.122	0.122	0.12	0.119
Absorbance of ethanol was 1.248, 1.242, 1.245.(DPPH of Tab 1.)
