# Supplementary material for: Optimization of Extraction Conditions for Maximal Phenolic, Flavonoid and Antioxidant Activity from Melaleuca bracteata Leaves Using the Response Surface Methodology
Source: PLoS One. 2016 Sep 9;11(9):e0162139. doi: 10.1371/journal.pone.0162139 (PMC5017642; doi:10.1371/journal.pone.0162139)
Supplement: S2 Table — (XLS) [file pone.0162139.s004.xls]

## Sheet: Sheet1
Index	X	Y
0	3.005	0
1	3.009	0
2	3.012	0
3	3.016	0
4	3.019	0
5	3.023	0
6	3.026	0
7	3.03	0
8	3.033	0
9	3.037	0
10	3.04	0
11	3.044	0
12	3.047	0
13	3.051	0
14	3.054	0
15	3.058	0
16	3.061	0
17	3.065	0
18	3.068	0
19	3.071	0
20	3.075	0
21	3.078	307.24
22	3.082	1442.32
23	3.085	3978.32
24	3.089	9725.24
25	3.092	15799.7
26	3.096	21658.8
27	3.099	28357.3
28	3.103	36238.1
29	3.106	45709.3
30	3.11	56064.1
31	3.113	65306.6
32	3.117	73848.6
33	3.12	82141.5
34	3.124	89066.2
35	3.127	95376.2
36	3.131	98614.5
37	3.134	100459
38	3.138	101968
39	3.141	104014
40	3.145	106198
41	3.148	107622
42	3.152	109635
43	3.155	111990
44	3.158	113116
45	3.162	111937
46	3.165	110961
47	3.169	109852
48	3.172	109583
49	3.176	109735
50	3.179	107164
51	3.183	106822
52	3.186	106847
53	3.19	106948
54	3.193	106735
55	3.197	106723
56	3.2	107783
57	3.204	108019
58	3.207	108384
59	3.211	109455
60	3.214	108876
61	3.218	106945
62	3.221	106388
63	3.225	105904
64	3.228	103358
65	3.232	99819.1
66	3.235	99630.4
67	3.239	101162
68	3.242	100908
69	3.245	98599.1
70	3.249	97035
71	3.252	96936.3
72	3.256	94906.8
73	3.259	93295.5
74	3.263	92580.9
75	3.266	93132.3
76	3.27	91586.3
77	3.273	91008.6
78	3.277	88810.1
79	3.28	87429.9
80	3.284	86894.1
81	3.287	86623.6
82	3.291	86353.1
83	3.294	88119.9
84	3.298	88500.2
85	3.301	85943.2
86	3.305	84512.9
87	3.308	83378
88	3.312	83525.3
89	3.315	83401.9
90	3.319	81363
91	3.322	79900.4
92	3.326	80137.2
93	3.329	80264.5
94	3.332	79160.1
95	3.336	78648.4
96	3.339	79011.8
97	3.343	77996.3
98	3.346	77460.4
99	3.35	77507.8
100	3.353	77752.2
101	3.357	76279.6
102	3.36	75661.4
103	3.364	74442.4
104	3.367	75131.9
105	3.371	76034.7
106	3.374	75776.9
107	3.378	74190.8
108	3.381	74997.4
109	3.385	74295.9
110	3.388	73234.2
111	3.392	75065
112	3.395	75529.9
113	3.399	74318.9
114	3.402	74049.9
115	3.406	75077.4
116	3.409	74591.2
117	3.413	73047.2
118	3.416	73851.1
119	3.419	73685.6
120	3.423	73907.3
121	3.426	73912.6
122	3.43	73859.9
123	3.433	72687.5
124	3.437	71608.6
125	3.44	72152.6
126	3.444	73769.1
127	3.447	72621.5
128	3.451	71534
129	3.454	71172.4
130	3.458	70045.5
131	3.461	68662.2
132	3.465	69902.8
133	3.468	70028.9
134	3.472	71230
135	3.475	71609.7
136	3.479	70232.9
137	3.482	70679.2
138	3.486	71487.8
139	3.489	70898.1
140	3.493	70575.7
141	3.496	69583.8
142	3.5	69671.7
143	3.503	68544.3
144	3.506	69223
145	3.51	69284.6
146	3.513	69512.3
147	3.517	69272.3
148	3.52	68173
149	3.524	68921.3
150	3.527	69252.7
151	3.531	70188.3
152	3.534	69035.1
153	3.538	68228.5
154	3.541	68736
155	3.545	69477.2
156	3.548	69882.7
157	3.552	68711.4
158	3.555	67912.5
159	3.559	68450
160	3.562	67561.1
161	3.566	67663.7
162	3.569	67947.6
163	3.573	67346.9
164	3.576	66282.9
165	3.58	67305.1
166	3.583	68327.6
167	3.587	68756.6
168	3.59	64816.4
169	3.593	64785.1
170	3.597	66197
171	3.6	67806.8
172	3.604	68367.3
173	3.607	67270.6
174	3.611	66983.5
175	3.614	67255.7
176	3.618	68998
177	3.621	68549.1
178	3.625	68623.7
179	3.628	67648.8
180	3.632	67617.5
181	3.635	68471
182	3.639	68855.1
183	3.642	67788
184	3.646	66121.1
185	3.649	65881.4
186	3.653	66227.4
187	3.656	67317.7
188	3.66	66630.3
189	3.663	65144.1
190	3.667	66199.1
191	3.67	66205.9
192	3.673	65681.3
193	3.677	66008.3
194	3.68	65536.3
195	3.684	65811.8
196	3.687	66461
197	3.691	67355.2
198	3.694	66725.7
199	3.698	65331.6
200	3.701	65861.7
201	3.705	65768.8
202	3.708	67417.1
203	3.712	67564.7
204	3.715	67386.6
205	3.719	67666.1
206	3.722	69369.8
207	3.726	68208.7
208	3.729	67295.4
209	3.733	68048.7
210	3.736	68879.6
211	3.74	68374.7
212	3.743	66466.3
213	3.747	66501.6
214	3.75	67217.8
215	3.754	67063.3
216	3.757	68151.6
217	3.76	66164.1
218	3.764	64867.8
219	3.767	64742.8
220	3.771	64985.3
221	3.774	65519
222	3.778	66552.6
223	3.781	67215.6
224	3.785	67110.4
225	3.788	66768.2
226	3.792	65559.9
227	3.795	64218.7
228	3.799	63455.4
229	3.802	64218.9
230	3.806	65634
231	3.809	66726.5
232	3.813	67080.5
233	3.816	64944.9
234	3.82	65138.7
235	3.823	65560.3
236	3.827	66117.3
237	3.83	66097.1
238	3.834	65886.7
239	3.837	65486.2
240	3.841	65307.3
241	3.844	64935.7
242	3.847	66460.8
243	3.851	66584.1
244	3.854	65160.8
245	3.858	65602.7
246	3.861	63999.2
247	3.865	63467.2
248	3.868	62662.8
249	3.872	63761.3
250	3.875	63732.1
251	3.879	65724.6
252	3.882	64709.6
253	3.886	64141.7
254	3.889	65114.2
255	3.893	64327.6
256	3.896	63855.8
257	3.9	63075.1
258	3.903	65014.9
259	3.907	65310
260	3.91	65017
261	3.914	64635.4
262	3.917	63832.2
263	3.921	66098.5
264	3.924	66952.2
265	3.928	66648.9
266	3.931	66315.9
267	3.934	64064.4
268	3.938	63318.5
269	3.941	64113.9
270	3.945	64242.5
271	3.948	64339.7
272	3.952	64094.1
273	3.955	64165.4
274	3.959	64087.2
275	3.962	64255.7
276	3.966	64209.1
277	3.969	64502.8
278	3.973	64132.3
279	3.976	63860.2
280	3.98	65613.3
281	3.983	66295.9
282	3.987	65573.4
283	3.99	64015.9
284	3.994	63700.3
285	3.997	63161.5
286	4.001	63785.9
287	4.004	63729.9
288	4.008	65447
289	4.011	65699.4
290	4.014	65337.9
291	4.018	65508.3
292	4.021	68680.4
293	4.025	68699.5
294	4.028	69885.4
295	4.032	69380.7
296	4.035	67662.2
297	4.039	66554.4
298	4.042	66138.8
299	4.046	67226.6
300	4.049	67580.5
301	4.053	70182
302	4.056	72428.5
303	4.06	72044.6
304	4.063	71788.6
305	4.067	71116.3
306	4.07	71931.3
307	4.074	70582.3
308	4.077	68157.8
309	4.081	66161.2
310	4.084	64906.5
311	4.088	63930.9
312	4.091	63694.5
313	4.095	64028.9
314	4.098	62318.8
315	4.101	62227.9
316	4.105	62222
317	4.108	62333.4
318	4.112	61853.6
319	4.115	64078.5
320	4.119	64009.8
321	4.122	65012.7
322	4.126	64544.2
323	4.129	63607.3
324	4.133	62341.8
325	4.136	62492.6
326	4.14	62637.5
327	4.143	63138.1
328	4.147	64162.5
329	4.15	64236
330	4.154	64138.2
331	4.157	64581.5
332	4.161	64429.9
333	4.164	64332.1
334	4.168	62971.5
335	4.171	62124.9
336	4.175	62096.4
337	4.178	62731.7
338	4.182	62695
339	4.185	63627.1
340	4.188	62859.4
341	4.192	62488.7
342	4.195	60873.1
343	4.199	60690.6
344	4.202	62639.9
345	4.206	63876.1
346	4.209	65131
347	4.213	63367.2
348	4.216	63176.9
349	4.22	62637
350	4.223	63900.1
351	4.227	64915.1
352	4.23	64902.7
353	4.234	64019.6
354	4.237	62492.6
355	4.241	61570.8
356	4.244	63277.2
357	4.248	64266.9
358	4.251	66192.2
359	4.255	67663.7
360	4.258	67820.9
361	4.262	69912.1
362	4.265	71384.5
363	4.269	70728.1
364	4.272	69760.1
365	4.275	68040.1
366	4.279	67770.6
367	4.282	66192.9
368	4.286	64539.4
369	4.289	63791.3
370	4.293	64109.1
371	4.296	64684.7
372	4.3	63873.6
373	4.303	63083.4
374	4.307	62060.7
375	4.31	62753.1
376	4.314	63843.3
377	4.317	63921.7
378	4.321	62251.9
379	4.324	62657.1
380	4.328	61617.1
381	4.331	62924.3
382	4.335	63947.1
383	4.338	62391.8
384	4.342	61648.2
385	4.345	61901.2
386	4.349	61241.2
387	4.352	61492.3
388	4.355	63293.3
389	4.359	63037.4
390	4.362	62608
391	4.366	62095.8
392	4.369	61492.7
393	4.373	63532.6
394	4.376	62371
395	4.38	62967.3
396	4.383	62354
397	4.387	61917.8
398	4.39	60528.6
399	4.394	60926.9
400	4.397	61255.3
401	4.401	61506.8
402	4.404	60642.8
403	4.408	60634.9
404	4.411	60827.4
405	4.415	61883.5
406	4.418	61313.5
407	4.422	62058.9
408	4.425	62075.1
409	4.429	61900
410	4.432	61662.2
411	4.436	61398.1
412	4.439	59831.4
413	4.442	60044.1
414	4.446	60456.9
415	4.449	61020.4
416	4.453	61566.3
417	4.456	62243.3
418	4.46	62564.1
419	4.463	62054.3
420	4.467	61652.9
421	4.47	61683.3
422	4.474	61434.9
423	4.477	61744.9
424	4.481	61758.7
425	4.484	61973.1
426	4.488	62741.1
427	4.491	62611.5
428	4.495	62825.1
429	4.498	62514.5
430	4.502	62444.5
431	4.505	61983.9
432	4.509	60961.8
433	4.512	62124.8
434	4.516	60552.3
435	4.519	60336.2
436	4.523	61306.4
437	4.526	61284.6
438	4.529	61267.4
439	4.533	61369.5
440	4.536	61894.1
441	4.54	61850.6
442	4.543	61214
443	4.547	60543.2
444	4.55	60365.8
445	4.554	59881.9
446	4.557	60138.5
447	4.561	61090.8
448	4.564	61779
449	4.568	62273.9
450	4.571	61783.6
451	4.575	62364.1
452	4.578	62264.9
453	4.582	63832.3
454	4.585	64165.3
455	4.589	64496.8
456	4.592	64055.3
457	4.596	64051.8
458	4.599	63656.7
459	4.603	63912.9
460	4.606	63792.3
461	4.61	63092.2
462	4.613	62443.3
463	4.616	61236.5
464	4.62	61073.4
465	4.623	59301.4
466	4.627	60862.4
467	4.63	61040.1
468	4.634	61562.9
469	4.637	61466.2
470	4.641	61330.7
471	4.644	61290.7
472	4.648	59792.6
473	4.651	61130.6
474	4.655	60102.3
475	4.658	59809.4
476	4.662	61504.3
477	4.665	62128.2
478	4.669	62541
479	4.672	63889.8
480	4.676	66261.8
481	4.679	67037.5
482	4.683	68192.1
483	4.686	69336.2
484	4.69	72619.5
485	4.693	70655.3
486	4.696	67731.1
487	4.7	66797.8
488	4.703	67349.7
489	4.707	69629.6
490	4.71	72419
491	4.714	78269.7
492	4.717	84289.2
493	4.721	90748.1
494	4.724	95893.6
495	4.728	97248.1
496	4.731	94314.1
497	4.735	88983.4
498	4.738	84400.2
499	4.742	78860.1
500	4.745	73633.1
501	4.749	68855.8
502	4.752	65575.1
503	4.756	65314.6
504	4.759	63960.1
505	4.763	63683
506	4.766	63267.9
507	4.77	63635.8
508	4.773	63738.7
509	4.777	63351.8
510	4.78	62748.4
511	4.783	62613.2
512	4.787	62929.8
513	4.79	63410.4
514	4.794	63233.1
515	4.797	62080.8
516	4.801	61555.3
517	4.804	62737.5
518	4.808	62834.8
519	4.811	63377.6
520	4.815	61914.2
521	4.818	62070.8
522	4.822	61644.8
523	4.825	61433.2
524	4.829	60307.6
525	4.832	60838
526	4.836	62061.6
527	4.839	63380.8
528	4.843	64890
529	4.846	65008.9
530	4.85	64963.2
531	4.853	65164.9
532	4.857	65286.7
533	4.86	63311
534	4.864	62858.2
535	4.867	63009.7
536	4.87	63145.2
537	4.874	63123.8
538	4.877	61717.3
539	4.881	60385.7
540	4.884	60480.3
541	4.888	61741.4
542	4.891	60832.4
543	4.895	61390.8
544	4.898	60803.6
545	4.902	59798.8
546	4.905	59826.5
547	4.909	59476.4
548	4.912	60207.3
549	4.916	61008.3
550	4.919	59848.2
551	4.923	59828.3
552	4.926	60132.6
553	4.93	59217.1
554	4.933	61197.6
555	4.937	61676.9
556	4.94	61040.7
557	4.944	61792.1
558	4.947	62405.3
559	4.951	61226.8
560	4.954	60188.9
561	4.957	60834.2
562	4.961	61649.4
563	4.964	63331.5
564	4.968	62044.1
565	4.971	60875.3
566	4.975	60171.8
567	4.978	59805.9
568	4.982	59572.4
569	4.985	60259.3
570	4.989	61272.8
571	4.992	61910.8
572	4.996	61623.5
573	4.999	60345.2
574	5.003	60776.5
575	5.006	60356.5
576	5.01	59895
577	5.013	58787.1
578	5.017	59440.3
579	5.02	60755.3
580	5.024	60282.6
581	5.027	60241.1
582	5.031	61387.4
583	5.034	61189.6
584	5.037	59624.8
585	5.041	59079.9
586	5.044	59669.5
587	5.048	59327.1
588	5.051	59306.1
589	5.055	58671
590	5.058	58294.5
591	5.062	59020.2
592	5.065	59296.2
593	5.069	59123.2
594	5.072	59717.7
595	5.076	60142.8
596	5.079	60053
597	5.083	60338.3
598	5.086	59633.5
599	5.09	58346.4
600	5.093	59238.1
601	5.097	60177.2
602	5.1	59969.7
603	5.104	58542
604	5.107	60674.8
605	5.111	60948
606	5.114	60241.8
607	5.118	58420
608	5.121	58352.4
609	5.124	57758.4
610	5.128	59054.4
611	5.131	58886.6
612	5.135	59898.5
613	5.138	59035.4
614	5.142	59222.7
615	5.145	60207.4
616	5.149	60168.8
617	5.152	59667.9
618	5.156	59880.9
619	5.159	59811.2
620	5.163	58831.3
621	5.166	59624.4
622	5.17	59973.9
623	5.173	61223.7
624	5.177	61124.4
625	5.18	61947.2
626	5.184	62076.9
627	5.187	61364.2
628	5.191	60534.3
629	5.194	58305
630	5.198	59890
631	5.201	60325.8
632	5.205	59809
633	5.208	59615.1
634	5.211	60505.1
635	5.215	60676.1
636	5.218	58695.6
637	5.222	58705.7
638	5.225	58748.6
639	5.229	59511.7
640	5.232	60726
641	5.236	60407.6
642	5.239	60724.6
643	5.243	60347.3
644	5.246	60358.8
645	5.25	61320.7
646	5.253	61419.8
647	5.257	60985.4
648	5.26	59510.8
649	5.264	59753.2
650	5.267	59510.6
651	5.271	59376.9
652	5.274	58711.2
653	5.278	59332.9
654	5.281	59543.9
655	5.285	60449.4
656	5.288	59855.1
657	5.292	59938.6
658	5.295	59657.9
659	5.298	59548.2
660	5.302	59038.9
661	5.305	58711.8
662	5.309	57335.7
663	5.312	58118.5
664	5.316	59109.3
665	5.319	59146.6
666	5.323	57422.2
667	5.326	58364.3
668	5.33	59790.1
669	5.333	61377.5
670	5.337	61595.2
671	5.34	62092.6
672	5.344	63144.5
673	5.347	63202.1
674	5.351	62240.6
675	5.354	62326
676	5.358	62288.3
677	5.361	61414.8
678	5.365	60670.1
679	5.368	60410.3
680	5.372	60445.9
681	5.375	61084.1
682	5.378	60512.1
683	5.382	60047.6
684	5.385	60748.7
685	5.389	60804.4
686	5.392	60147.2
687	5.396	59799.9
688	5.399	59021.1
689	5.403	59981.5
690	5.406	60196.3
691	5.41	60525.7
692	5.413	60627.2
693	5.417	61029.4
694	5.42	62986.6
695	5.424	63765.6
696	5.427	65217.6
697	5.431	69374.6
698	5.434	74613.6
699	5.438	81194.6
700	5.441	85046.6
701	5.445	85443.8
702	5.448	84234
703	5.452	81808.8
704	5.455	78698.2
705	5.459	75521.4
706	5.462	71419.2
707	5.465	68166.1
708	5.469	65523
709	5.472	63113.2
710	5.476	61179
711	5.479	59929.7
712	5.483	59670.8
713	5.486	59674.4
714	5.49	59914.5
715	5.493	59003
716	5.497	60081.5
717	5.5	59760.3
718	5.504	60070.3
719	5.507	60357.4
720	5.511	59856.8
721	5.514	59667.7
722	5.518	59316.1
723	5.521	59708.3
724	5.525	58261.9
725	5.528	58986.3
726	5.532	59809.7
727	5.535	59207.5
728	5.539	58613.5
729	5.542	58090.8
730	5.546	59321.8
731	5.549	59484.1
732	5.552	59605.9
733	5.556	58256.2
734	5.559	56157.7
735	5.563	55856.4
736	5.566	58300.5
737	5.57	59519.6
738	5.573	61061.7
739	5.577	59989.2
740	5.58	59393.7
741	5.584	60662.4
742	5.587	63506.3
743	5.591	65077.3
744	5.594	67181.7
745	5.598	69756.3
746	5.601	72111.8
747	5.605	72927.2
748	5.608	71491.1
749	5.612	73354.8
750	5.615	69824.1
751	5.619	66474.4
752	5.622	63547.9
753	5.626	61390.5
754	5.629	61074.4
755	5.633	60193.2
756	5.636	60574.2
757	5.639	60392
758	5.643	61526.6
759	5.646	60423.2
760	5.65	60679.7
761	5.653	58744
762	5.657	59307
763	5.66	58799.3
764	5.664	59953.5
765	5.667	58908.6
766	5.671	58586.9
767	5.674	58112
768	5.678	59757.7
769	5.681	60803.2
770	5.685	60853.2
771	5.688	60483.7
772	5.692	60114
773	5.695	60771.2
774	5.699	60235.6
775	5.702	59347.9
776	5.706	57884.6
777	5.709	58217.4
778	5.713	58491.8
779	5.716	58561.5
780	5.719	57794.3
781	5.723	57907.4
782	5.726	58157.7
783	5.73	57962.2
784	5.733	57933.7
785	5.737	58909.8
786	5.74	60131.6
787	5.744	61395.6
788	5.747	60626.8
789	5.751	59973
790	5.754	58736.1
791	5.758	58216.9
792	5.761	59643.4
793	5.765	61504.7
794	5.768	61327.6
795	5.772	61496.1
796	5.775	62366.1
797	5.779	63952.5
798	5.782	67135.7
799	5.786	72259
800	5.789	78457.5
801	5.793	84065.6
802	5.796	89375.2
803	5.8	89871.9
804	5.803	88965.1
805	5.806	85316.1
806	5.81	81074.5
807	5.813	74571.2
808	5.817	70147.7
809	5.82	65322.5
810	5.824	61514.6
811	5.827	61193.7
812	5.831	62804.7
813	5.834	60414.4
814	5.838	57402.4
815	5.841	56227.8
816	5.845	58589.7
817	5.848	59794.1
818	5.852	59430.4
819	5.855	59842
820	5.859	61208.3
821	5.862	59929.2
822	5.866	59760
823	5.869	59877.2
824	5.873	60186.7
825	5.876	61704.9
826	5.88	59574.1
827	5.883	59553.1
828	5.887	59409.3
829	5.89	59762
830	5.893	59765.9
831	5.897	59162.6
832	5.9	59619.6
833	5.904	58601.5
834	5.907	58980.1
835	5.911	58881.7
836	5.914	58459.8
837	5.918	57791
838	5.921	59915.9
839	5.925	60503.3
840	5.928	59700
841	5.932	59301.7
842	5.935	60183.8
843	5.939	60517.8
844	5.942	58400.2
845	5.946	59474
846	5.949	60242.2
847	5.953	61393.2
848	5.956	61233.8
849	5.96	61581.3
850	5.963	59896.9
851	5.967	60204.9
852	5.97	59809.6
853	5.974	60181.7
854	5.977	60640.3
855	5.98	61406.7
856	5.984	63725.4
857	5.987	67560.1
858	5.991	71586.5
859	5.994	77596
860	5.998	84536.5
861	6.001	90426.6
862	6.005	94865.8
863	6.008	95193.3
864	6.012	90799
865	6.015	85401.6
866	6.019	80902.6
867	6.022	75208.3
868	6.026	72424.2
869	6.029	66627.7
870	6.033	63999.5
871	6.036	62195
872	6.04	61114
873	6.043	59591.7
874	6.047	58010.5
875	6.05	59298.3
876	6.054	60222
877	6.057	59975.9
878	6.061	59931.1
879	6.064	59093
880	6.067	59100.3
881	6.071	58454.4
882	6.074	60751.6
883	6.078	60436.7
884	6.081	60072.6
885	6.085	59461.2
886	6.088	59606
887	6.092	59681.6
888	6.095	59826.4
889	6.099	60475.2
890	6.102	59595.1
891	6.106	58698.7
892	6.109	57493.5
893	6.113	57706.3
894	6.116	58010.5
895	6.12	58284.5
896	6.123	59030.2
897	6.127	59021.4
898	6.13	58423.7
899	6.134	59190.6
900	6.137	61120.3
901	6.141	62476.4
902	6.144	62616.1
903	6.147	63422
904	6.151	62995
905	6.154	64890.5
906	6.158	64002.9
907	6.161	66067.9
908	6.165	64362.1
909	6.168	65515.6
910	6.172	66338
911	6.175	69256.3
912	6.179	68137.7
913	6.182	66961.6
914	6.186	64316.2
915	6.189	64204.7
916	6.193	63323.7
917	6.196	62614.7
918	6.2	62158.1
919	6.203	61817
920	6.207	61405.2
921	6.21	61164.9
922	6.214	60492.2
923	6.217	60532.8
924	6.221	58957.6
925	6.224	60574.5
926	6.228	59808.9
927	6.231	61210.2
928	6.234	59195.2
929	6.238	59475.9
930	6.241	60252.2
931	6.245	60690.3
932	6.248	60056.1
933	6.252	59285.1
934	6.255	59636.6
935	6.259	58662.4
936	6.262	59915.9
937	6.266	60124.7
938	6.269	59926
939	6.273	59417.5
940	6.276	61284.3
941	6.28	62015.6
942	6.283	64084.1
943	6.287	65563
944	6.29	64851
945	6.294	66468
946	6.297	66196.9
947	6.301	67322.7
948	6.304	65716.1
949	6.308	63359.2
950	6.311	61916.6
951	6.315	61931.6
952	6.318	62946.6
953	6.321	62768.7
954	6.325	62760.1
955	6.328	63879.7
956	6.332	60683.9
957	6.335	62982.8
958	6.339	63722.8
959	6.342	62577.3
960	6.346	61147.5
961	6.349	60606.8
962	6.353	60715
963	6.356	61205.6
964	6.36	60042.1
965	6.363	59430
966	6.367	59393.8
967	6.37	59705
968	6.374	59431.2
969	6.377	58899.5
970	6.381	58501.5
971	6.384	58851.8
972	6.388	59056.3
973	6.391	58703.8
974	6.395	59420.9
975	6.398	59432.3
976	6.402	59985.9
977	6.405	59455.4
978	6.408	58660.1
979	6.412	57540.2
980	6.415	60181.3
981	6.419	61636.6
982	6.422	59933.5
983	6.426	58382.1
984	6.429	57980.5
985	6.433	59733.9
986	6.436	59811.7
987	6.44	59696.4
988	6.443	60450.3
989	6.447	61923.2
990	6.45	64021.1
991	6.454	66902.8
992	6.457	68030.1
993	6.461	69918.9
994	6.464	71482.3
995	6.468	71888.4
996	6.471	71170.8
997	6.475	68702.2
998	6.478	67137.2
999	6.482	65994.1
1000	6.485	64468.5
1001	6.488	62397.1
1002	6.492	58507.1
1003	6.495	58592
1004	6.499	59185
1005	6.502	58379.8
1006	6.506	57538.1
1007	6.509	58285.2
1008	6.513	57976.1
1009	6.516	60703.4
1010	6.52	59761.9
1011	6.523	61015.9
1012	6.527	61716.8
1013	6.53	63336.8
1014	6.534	62864
1015	6.537	63929.8
1016	6.541	66718.7
1017	6.544	70864.3
1018	6.548	75440.1
1019	6.551	79065.4
1020	6.555	82978.3
1021	6.558	86206.8
1022	6.562	86547.4
1023	6.565	85006
1024	6.569	82685.9
1025	6.572	78087.4
1026	6.575	74642.6
1027	6.579	71291.7
1028	6.582	68221.8
1029	6.586	64993.8
1030	6.589	63669.6
1031	6.593	62847
1032	6.596	62323
1033	6.6	60731.6
1034	6.603	59153.3
1035	6.607	59816.9
1036	6.61	62316.3
1037	6.614	62379.2
1038	6.617	61256.2
1039	6.621	60488.4
1040	6.624	61964.8
1041	6.628	62953.6
1042	6.631	61488.7
1043	6.635	60363.1
1044	6.638	60823.4
1045	6.642	60715.9
1046	6.645	59684.1
1047	6.649	60505.1
1048	6.652	60820.6
1049	6.656	60740.1
1050	6.659	61357
1051	6.662	59733.1
1052	6.666	60330.8
1053	6.669	59816.7
1054	6.673	61675.6
1055	6.676	61914.6
1056	6.68	60421.8
1057	6.683	58959.7
1058	6.687	59849.7
1059	6.69	60446.9
1060	6.694	61986.5
1061	6.697	59871.1
1062	6.701	59711
1063	6.704	59887
1064	6.708	60721.5
1065	6.711	60267.3
1066	6.715	60021.9
1067	6.718	60079.4
1068	6.722	61920.2
1069	6.725	63075.9
1070	6.729	62773.2
1071	6.732	61767.8
1072	6.736	63747.9
1073	6.739	64572.2
1074	6.743	64673.9
1075	6.746	64940.2
1076	6.749	63295.6
1077	6.753	64053.4
1078	6.756	63454.5
1079	6.76	62195.6
1080	6.763	61451.5
1081	6.767	60577.8
1082	6.77	61080.4
1083	6.774	60224.4
1084	6.777	60401.4
1085	6.781	61464
1086	6.784	61532.6
1087	6.788	61189.5
1088	6.791	60350.1
1089	6.795	60570.2
1090	6.798	63303
1091	6.802	65991.4
1092	6.805	70208.7
1093	6.809	80472.9
1094	6.812	94447.1
1095	6.816	112793
1096	6.819	130944
1097	6.823	149121
1098	6.826	160403
1099	6.829	164898
1100	6.833	160703
1101	6.836	151295
1102	6.84	136062
1103	6.843	117783
1104	6.847	101321
1105	6.85	87980.3
1106	6.854	79210.6
1107	6.857	74310.4
1108	6.861	71217.9
1109	6.864	67807.3
1110	6.868	65631.8
1111	6.871	65245.3
1112	6.875	64448.6
1113	6.878	64330
1114	6.882	63853.7
1115	6.885	61996.7
1116	6.889	61741.2
1117	6.892	62571.8
1118	6.896	61017.8
1119	6.899	59887.2
1120	6.903	59739.5
1121	6.906	59561.6
1122	6.91	59592.2
1123	6.913	60156.9
1124	6.916	61216.2
1125	6.92	61390.8
1126	6.923	62255.2
1127	6.927	62268.3
1128	6.93	62679.8
1129	6.934	59794.7
1130	6.937	60436
1131	6.941	60116.3
1132	6.944	60899.2
1133	6.948	61587.1
1134	6.951	59907.9
1135	6.955	60622.4
1136	6.958	59473.8
1137	6.962	58675.6
1138	6.965	59102.2
1139	6.969	59628.2
1140	6.972	61140.7
1141	6.976	60199.2
1142	6.979	60451
1143	6.983	59599.9
1144	6.986	60192.5
1145	6.99	59805.1
1146	6.993	61140.5
1147	6.997	59746.1
1148	7	58722.7
1149	7.003	59091.6
1150	7.007	59733.7
1151	7.01	60279.8
1152	7.014	59663.4
1153	7.017	60148.3
1154	7.021	60293.1
1155	7.024	59880.7
1156	7.028	60537.4
1157	7.031	60277.8
1158	7.035	61638.8
1159	7.038	62038.4
1160	7.042	61083.4
1161	7.045	61477.9
1162	7.049	60850.2
1163	7.052	61251.6
1164	7.056	61818.1
1165	7.059	61632
1166	7.063	62315.6
1167	7.066	62374.5
1168	7.07	63341.4
1169	7.073	63912.2
1170	7.077	65981.8
1171	7.08	67242.4
1172	7.084	67756.2
1173	7.087	65060.9
1174	7.09	65307.7
1175	7.094	64562.7
1176	7.097	63267.1
1177	7.101	61120.7
1178	7.104	60193.2
1179	7.108	60767.5
1180	7.111	58897.9
1181	7.115	58852.1
1182	7.118	59355.4
1183	7.122	59684.2
1184	7.125	61113
1185	7.129	62201.1
1186	7.132	65710.7
1187	7.136	73744.1
1188	7.139	89176.6
1189	7.143	117141
1190	7.146	154811
1191	7.15	211528
1192	7.153	283498
1193	7.157	365709
1194	7.16	440719
1195	7.164	499916
1196	7.167	530257
1197	7.17	525743
1198	7.174	484826
1199	7.177	415002
1200	7.181	334513
1201	7.184	257910
1202	7.188	191872
1203	7.191	142211
1204	7.195	107296
1205	7.198	86852
1206	7.202	73574.1
1207	7.205	66146.2
1208	7.209	62909.5
1209	7.212	61555.9
1210	7.216	61285
1211	7.219	60105.9
1212	7.223	59694.1
1213	7.226	60920.3
1214	7.23	61365.8
1215	7.233	59757.9
1216	7.237	59148.4
1217	7.24	60500.7
1218	7.244	61887
1219	7.247	60799.8
1220	7.251	58800.7
1221	7.254	58361.8
1222	7.257	58860.4
1223	7.261	59283
1224	7.264	60148.2
1225	7.268	61652.8
1226	7.271	61717.8
1227	7.275	62165.1
1228	7.278	60600.6
1229	7.282	59792.9
1230	7.285	59274.2
1231	7.289	59652.5
1232	7.292	61540.5
1233	7.296	62206.6
1234	7.299	61836.3
1235	7.303	62804.6
1236	7.306	63785.8
1237	7.31	62694.1
1238	7.313	63604.2
1239	7.317	62297.2
1240	7.32	62170.5
1241	7.324	61749.8
1242	7.327	61342.8
1243	7.331	60336.8
1244	7.334	60203
1245	7.338	59787.6
1246	7.341	58335.5
1247	7.344	58109.5
1248	7.348	57803.1
1249	7.351	56886.1
1250	7.355	58079
1251	7.358	58752.9
1252	7.362	59470.7
1253	7.365	60090.4
1254	7.369	60589.9
1255	7.372	58768.4
1256	7.376	59174.7
1257	7.379	59116.6
1258	7.383	59267.3
1259	7.386	59995.8
1260	7.39	60681.4
1261	7.393	59802.8
1262	7.397	59802.2
1263	7.4	58915.6
1264	7.404	58261.4
1265	7.407	59250.2
1266	7.411	57714.8
1267	7.414	58515.2
1268	7.418	59319.8
1269	7.421	59522.7
1270	7.425	60592.2
1271	7.428	61386.1
1272	7.431	64892.6
1273	7.435	67634
1274	7.438	72494.8
1275	7.442	77946.1
1276	7.445	83756.6
1277	7.449	88561.9
1278	7.452	92356.6
1279	7.456	91610.8
1280	7.459	90844.2
1281	7.463	86991.9
1282	7.466	81973.3
1283	7.47	76128.6
1284	7.473	71939.7
1285	7.477	66909.2
1286	7.48	64029.9
1287	7.484	61650.5
1288	7.487	60337.6
1289	7.491	60777.1
1290	7.494	58922.1
1291	7.498	59637.8
1292	7.501	60291.1
1293	7.505	59163.7
1294	7.508	58002.3
1295	7.511	57662.4
1296	7.515	58426.9
1297	7.518	59375.8
1298	7.522	59541.5
1299	7.525	59074.1
1300	7.529	59991.7
1301	7.532	60293.9
1302	7.536	61923.8
1303	7.539	62032.5
1304	7.543	60500.5
1305	7.546	60172.3
1306	7.55	58773.5
1307	7.553	59775.2
1308	7.557	58973.5
1309	7.56	59173.7
1310	7.564	58684.8
1311	7.567	59823.2
1312	7.571	61576.5
1313	7.574	60201.6
1314	7.578	58714.9
1315	7.581	58389.9
1316	7.585	60653.1
1317	7.588	60647.6
1318	7.592	62063.5
1319	7.595	63451.3
1320	7.598	65653.1
1321	7.602	68818.5
1322	7.605	78183.7
1323	7.609	95124.5
1324	7.612	126354
1325	7.616	177516
1326	7.619	251229
1327	7.623	345331
1328	7.626	453964
1329	7.63	573167
1330	7.633	674215
1331	7.637	741719
1332	7.64	753217
1333	7.644	710570
1334	7.647	632648
1335	7.651	522002
1336	7.654	406897
1337	7.658	299414
1338	7.661	216380
1339	7.665	155040
1340	7.668	113866
1341	7.672	89256.1
1342	7.675	76316.6
1343	7.679	69258.4
1344	7.682	66545.9
1345	7.685	63519.2
1346	7.689	62746.5
1347	7.692	63001.4
1348	7.696	64251.4
1349	7.699	64756.7
1350	7.703	65769.2
1351	7.706	68056.4
1352	7.71	72372.2
1353	7.713	80205.2
1354	7.717	91637.9
1355	7.72	106531
1356	7.724	126496
1357	7.727	150650
1358	7.731	175646
1359	7.734	198210
1360	7.738	212670
1361	7.741	218611
1362	7.745	216548
1363	7.748	206865
1364	7.752	191765
1365	7.755	172489
1366	7.759	154606
1367	7.762	139305
1368	7.766	124353
1369	7.769	110472
1370	7.772	98875
1371	7.776	89234.8
1372	7.779	79582.5
1373	7.783	73840.9
1374	7.786	73018.6
1375	7.79	76996.9
1376	7.793	85779
1377	7.797	101034
1378	7.8	124328
1379	7.804	148836
1380	7.807	172883
1381	7.811	193771
1382	7.814	207951
1383	7.818	210196
1384	7.821	203844
1385	7.825	190122
1386	7.828	174912
1387	7.832	156983
1388	7.835	142580
1389	7.839	131194
1390	7.842	119810
1391	7.846	107402
1392	7.849	99159.9
1393	7.853	92993.5
1394	7.856	84784.8
1395	7.859	78393.9
1396	7.863	73724.4
1397	7.866	71242.5
1398	7.87	69066.4
1399	7.873	67097.4
1400	7.877	65898.2
1401	7.88	64591.6
1402	7.884	63352.1
1403	7.887	62549
1404	7.891	64031.8
1405	7.894	64754.2
1406	7.898	64611
1407	7.901	64049.3
1408	7.905	64935.7
1409	7.908	66282.2
1410	7.912	69914.6
1411	7.915	72305.9
1412	7.919	75773.6
1413	7.922	78079.6
1414	7.926	78763.3
1415	7.929	80335.9
1416	7.933	79980.9
1417	7.936	77702.2
1418	7.939	72910.9
1419	7.943	69044
1420	7.946	66207
1421	7.95	63427.5
1422	7.953	61035.5
1423	7.957	60008.3
1424	7.96	60871.7
1425	7.964	60122
1426	7.967	61608.3
1427	7.971	62747.8
1428	7.974	61290.3
1429	7.978	59991.6
1430	7.981	60477.4
1431	7.985	60186.2
1432	7.988	59959.5
1433	7.992	58937.7
1434	7.995	59756
1435	7.999	59635.3
1436	8.002	60126.8
1437	8.006	60566.1
1438	8.009	60640.5
1439	8.013	61212.1
1440	8.016	60515.8
1441	8.02	60182.8
1442	8.023	60717.5
1443	8.026	62387
1444	8.03	60975.1
1445	8.033	60672.2
1446	8.037	62598.4
1447	8.04	60849.8
1448	8.044	61137.1
1449	8.047	60266.2
1450	8.051	59013.4
1451	8.054	60213.1
1452	8.058	61130.1
1453	8.061	60878.8
1454	8.065	60477.5
1455	8.068	60660.4
1456	8.072	60601.1
1457	8.075	60595
1458	8.079	62324
1459	8.082	64989.7
1460	8.086	67111
1461	8.089	67825.2
1462	8.093	69256.9
1463	8.096	68129.5
1464	8.1	68345.3
1465	8.103	67699
1466	8.107	67975
1467	8.11	67227.1
1468	8.113	65826
1469	8.117	65680.6
1470	8.12	63886
1471	8.124	63026.6
1472	8.127	61643
1473	8.131	61464.7
1474	8.134	61842.8
1475	8.138	63415.3
1476	8.141	63873.5
1477	8.145	62183
1478	8.148	63940.1
1479	8.152	67596.1
1480	8.155	73522.4
1481	8.159	83125.1
1482	8.162	96187
1483	8.166	112349
1484	8.169	127925
1485	8.173	141772
1486	8.176	149828
1487	8.18	153698
1488	8.183	150068
1489	8.187	137167
1490	8.19	121651
1491	8.194	106394
1492	8.197	92126.4
1493	8.2	80500.7
1494	8.204	73280.1
1495	8.207	69172.2
1496	8.211	64671.2
1497	8.214	62705
1498	8.218	62115.1
1499	8.221	61189
1500	8.225	61774.7
1501	8.228	61898.1
1502	8.232	61578.7
1503	8.235	59125.3
1504	8.239	58538
1505	8.242	58032.8
1506	8.246	59862.2
1507	8.249	61094.1
1508	8.253	61007.1
1509	8.256	59672.7
1510	8.26	58972.7
1511	8.263	59142.8
1512	8.267	58321.8
1513	8.27	59839.5
1514	8.274	59133.8
1515	8.277	59352.2
1516	8.28	60052.2
1517	8.284	60755.4
1518	8.287	59902.6
1519	8.291	59343.7
1520	8.294	60362.8
1521	8.298	62418.3
1522	8.301	63151.9
1523	8.305	62502.7
1524	8.308	61638.1
1525	8.312	62506.1
1526	8.315	63206.6
1527	8.319	63641.7
1528	8.322	61894.8
1529	8.326	61453.2
1530	8.329	60405.9
1531	8.333	58715.7
1532	8.336	59253
1533	8.34	59016.8
1534	8.343	59417.6
1535	8.347	59522.8
1536	8.35	59408.1
1537	8.354	59659.1
1538	8.357	60232.5
1539	8.361	60970.5
1540	8.364	61023.6
1541	8.367	61388.8
1542	8.371	62634.7
1543	8.374	63120.3
1544	8.378	62824
1545	8.381	62746.2
1546	8.385	62444.6
1547	8.388	61234.8
1548	8.392	60548.2
1549	8.395	60142.9
1550	8.399	60293.9
1551	8.402	60102.6
1552	8.406	60868.7
1553	8.409	60320.5
1554	8.413	60230.2
1555	8.416	59648.3
1556	8.42	60089
1557	8.423	61874.8
1558	8.427	63933.1
1559	8.43	64965.9
1560	8.434	69925.2
1561	8.437	78625.6
1562	8.441	89036
1563	8.444	103093
1564	8.448	115042
1565	8.451	124931
1566	8.454	132942
1567	8.458	137710
1568	8.461	135013
1569	8.465	128207
1570	8.468	116714
1571	8.472	103501
1572	8.475	91453.6
1573	8.479	82590.2
1574	8.482	75684
1575	8.486	69962.9
1576	8.489	68259.3
1577	8.493	66839.3
1578	8.496	66860
1579	8.5	65719.3
1580	8.503	64186.8
1581	8.507	64519.4
1582	8.51	64235.3
1583	8.514	63684
1584	8.517	63592.9
1585	8.521	62469
1586	8.524	60790.2
1587	8.528	60404.6
1588	8.531	60167.5
1589	8.535	59954.3
1590	8.538	59198.4
1591	8.541	59187.8
1592	8.545	60071.4
1593	8.548	61289.1
1594	8.552	62657.1
1595	8.555	60934.5
1596	8.559	59659.8
1597	8.562	60082
1598	8.566	60253.6
1599	8.569	60973.7
1600	8.573	59581.8
1601	8.576	57972.1
1602	8.58	57595.3
1603	8.583	59480.6
1604	8.587	60930.4
1605	8.59	61813.8
1606	8.594	59437.3
1607	8.597	58492.6
1608	8.601	57941.1
1609	8.604	58734.5
1610	8.608	59442.6
1611	8.611	60162.9
1612	8.615	58333.1
1613	8.618	59042.5
1614	8.621	58774.6
1615	8.625	59204.5
1616	8.628	59972.5
1617	8.632	61025.2
1618	8.635	61476.6
1619	8.639	62266.5
1620	8.642	63252.8
1621	8.646	63376.7
1622	8.649	62542.5
1623	8.653	61782.8
1624	8.656	62570.4
1625	8.66	62388.3
1626	8.663	61830.1
1627	8.667	60432.6
1628	8.67	59527.3
1629	8.674	59758.6
1630	8.677	60683.6
1631	8.681	62490.6
1632	8.684	62983.9
1633	8.688	61325.3
1634	8.691	61746.9
1635	8.695	61799.6
1636	8.698	62459.1
1637	8.702	63100.5
1638	8.705	64218.7
1639	8.708	62171.4
1640	8.712	62046.8
1641	8.715	62456.5
1642	8.719	62927.6
1643	8.722	63119.4
1644	8.726	62804.1
1645	8.729	62533.9
1646	8.733	61689.3
1647	8.736	59996.5
1648	8.74	59686.6
1649	8.743	59056.9
1650	8.747	60062.6
1651	8.75	59976.1
1652	8.754	59590.8
1653	8.757	60046.2
1654	8.761	60054.3
1655	8.764	61033
1656	8.768	61887.8
1657	8.771	60698.2
1658	8.775	61291.7
1659	8.778	63456.4
1660	8.782	64908.1
1661	8.785	66811.2
1662	8.789	67296.1
1663	8.792	68715.5
1664	8.795	71367.6
1665	8.799	71864
1666	8.802	71965.4
1667	8.806	71754.6
1668	8.809	70181.3
1669	8.813	67564
1670	8.816	65804.2
1671	8.82	65496.8
1672	8.823	65456.7
1673	8.827	62358.7
1674	8.83	61636.9
1675	8.834	61571.5
1676	8.837	60262.7
1677	8.841	60570
1678	8.844	60464.6
1679	8.848	59996
1680	8.851	60291.8
1681	8.855	60814.1
1682	8.858	60608.2
1683	8.862	61126.8
1684	8.865	61512.8
1685	8.869	62874.1
1686	8.872	62799
1687	8.876	62741.6
1688	8.879	62515.7
1689	8.882	62515.1
1690	8.886	62585.2
1691	8.889	61223.4
1692	8.893	58952.5
1693	8.896	58578.7
1694	8.9	59237.7
1695	8.903	58772.6
1696	8.907	59401.3
1697	8.91	59667.8
1698	8.914	60652.3
1699	8.917	59151.2
1700	8.921	60195.6
1701	8.924	59112.3
1702	8.928	59342
1703	8.931	59604.9
1704	8.935	58753
1705	8.938	58388.6
1706	8.942	58136.7
1707	8.945	58294.1
1708	8.949	59602
1709	8.952	61571.5
1710	8.956	62465.8
1711	8.959	59709.4
1712	8.962	59985.9
1713	8.966	59705.6
1714	8.969	60233.9
1715	8.973	59811.4
1716	8.976	60306.3
1717	8.98	58973.6
1718	8.983	61017.5
1719	8.987	60738.2
1720	8.99	60844.8
1721	8.994	59653.2
1722	8.997	60085.4
1723	9.001	61454.8
1724	9.004	62595.7
1725	9.008	62486.1
1726	9.011	61785.3
1727	9.015	61663.8
1728	9.018	62656.2
1729	9.022	62404.3
1730	9.025	61679.9
1731	9.029	61314.8
1732	9.032	62613.4
1733	9.036	62844.4
1734	9.039	62291
1735	9.043	60138.3
1736	9.046	59211.6
1737	9.049	58560.5
1738	9.053	58119.1
1739	9.056	60156.4
1740	9.06	61470.6
1741	9.063	60008.8
1742	9.067	59652.7
1743	9.07	59961.1
1744	9.074	59765
1745	9.077	59003.4
1746	9.081	58836
1747	9.084	59715.3
1748	9.088	60178.7
1749	9.091	61101.1
1750	9.095	59561.8
1751	9.098	60673.1
1752	9.102	59846.2
1753	9.105	61091.3
1754	9.109	60213.4
1755	9.112	60105
1756	9.116	60611.7
1757	9.119	59675.6
1758	9.123	58974.2
1759	9.126	60284.3
1760	9.13	61621.3
1761	9.133	63682.6
1762	9.136	66701.1
1763	9.14	72538.7
1764	9.143	85259.4
1765	9.147	111148
1766	9.15	153086
1767	9.154	216502
1768	9.157	302919
1769	9.161	416006
1770	9.164	545255
1771	9.168	669964
1772	9.171	771611
1773	9.175	834979
1774	9.178	853487
1775	9.182	815284
1776	9.185	733762
1777	9.189	626134
1778	9.192	509495
1779	9.196	395739
1780	9.199	295240
1781	9.203	219964
1782	9.206	164227
1783	9.21	129757
1784	9.213	106485
1785	9.217	92732.6
1786	9.22	83191.5
1787	9.223	80256.6
1788	9.227	79826
1789	9.23	76999.9
1790	9.234	74486.3
1791	9.237	72267.2
1792	9.241	69652.8
1793	9.244	68770
1794	9.248	66985.6
1795	9.251	65584.4
1796	9.255	64892.4
1797	9.258	64675.1
1798	9.262	63294.2
1799	9.265	64023.1
1800	9.269	61224
1801	9.272	62398.9
1802	9.276	62248
1803	9.279	64174.1
1804	9.283	62105.2
1805	9.286	62331.5
1806	9.29	61329.2
1807	9.293	61206.1
1808	9.297	62332.3
1809	9.3	62799.4
1810	9.304	63676.2
1811	9.307	63396.7
1812	9.31	65050.7
1813	9.314	65401.3
1814	9.317	67811.1
1815	9.321	71501.5
1816	9.324	73985.6
1817	9.328	76265
1818	9.331	77773.8
1819	9.335	77498.4
1820	9.338	78086.2
1821	9.342	77830.4
1822	9.345	76026.7
1823	9.349	74020.9
1824	9.352	72679.6
1825	9.356	71067.9
1826	9.359	67562.3
1827	9.363	66793.7
1828	9.366	66616
1829	9.37	66368.5
1830	9.373	66335.8
1831	9.377	67825.4
1832	9.38	72788.2
1833	9.384	84813.8
1834	9.387	109270
1835	9.39	153978
1836	9.394	231752
1837	9.397	349021
1838	9.401	515304
1839	9.404	718543
1840	9.408	933942
1841	9.411	1.12542e+06
1842	9.415	1.25736e+06
1843	9.418	1.31265e+06
1844	9.422	1.27615e+06
1845	9.425	1.16423e+06
1846	9.429	983816
1847	9.432	782294
1848	9.436	578412
1849	9.439	408517
1850	9.443	280512
1851	9.446	194453
1852	9.45	138879
1853	9.453	105480
1854	9.457	87177.3
1855	9.46	76732.8
1856	9.464	73590.9
1857	9.467	71841.2
1858	9.471	70134.8
1859	9.474	68407.4
1860	9.477	67986.7
1861	9.481	65760.2
1862	9.484	65025.7
1863	9.488	64447.4
1864	9.491	64342.4
1865	9.495	66046.7
1866	9.498	67168.2
1867	9.502	66413.2
1868	9.505	67794.5
1869	9.509	69860.7
1870	9.512	70342.2
1871	9.516	71419
1872	9.519	71157.3
1873	9.523	71850.9
1874	9.526	71002.6
1875	9.53	71517.1
1876	9.533	71438.9
1877	9.537	70503.1
1878	9.54	69013
1879	9.544	66817.2
1880	9.547	66586.3
1881	9.551	65361.6
1882	9.554	63980
1883	9.558	63053
1884	9.561	62456.9
1885	9.564	64063
1886	9.568	64343.2
1887	9.571	65803.6
1888	9.575	65638.1
1889	9.578	65149.6
1890	9.582	63756.7
1891	9.585	64328
1892	9.589	63780.8
1893	9.592	62448.5
1894	9.596	61768.8
1895	9.599	63477.9
1896	9.603	63455.5
1897	9.606	61630
1898	9.61	60346.7
1899	9.613	60499.6
1900	9.617	61995.5
1901	9.62	62699.6
1902	9.624	63801.8
1903	9.627	62685.2
1904	9.631	62104.5
1905	9.634	59925.2
1906	9.638	60307
1907	9.641	59912.7
1908	9.645	61328
1909	9.648	60024.6
1910	9.651	60363.1
1911	9.655	61291.7
1912	9.658	60440.4
1913	9.662	60431.1
1914	9.665	60589.5
1915	9.669	60472.2
1916	9.672	59663.7
1917	9.676	60673.6
1918	9.679	62377.1
1919	9.683	62286.4
1920	9.686	60887.6
1921	9.69	62278.2
1922	9.693	63442.4
1923	9.697	65155.4
1924	9.7	65444.4
1925	9.704	68387.3
1926	9.707	69708.6
1927	9.711	72568.1
1928	9.714	73618.9
1929	9.718	69804.8
1930	9.721	67921.7
1931	9.725	67945.3
1932	9.728	69748.1
1933	9.731	70617.1
1934	9.735	71600.7
1935	9.738	74701.5
1936	9.742	81654.5
1937	9.745	89746.1
1938	9.749	101252
1939	9.752	111694
1940	9.756	119209
1941	9.759	125254
1942	9.763	129663
1943	9.766	128795
1944	9.77	123753
1945	9.773	116223
1946	9.777	108887
1947	9.78	100772
1948	9.784	92906.9
1949	9.787	85687.3
1950	9.791	80251.3
1951	9.794	77420.9
1952	9.798	73647.4
1953	9.801	71316.7
1954	9.805	69235.4
1955	9.808	68738.6
1956	9.812	67752
1957	9.815	67522.5
1958	9.818	67131.1
1959	9.822	67166.3
1960	9.825	66434.5
1961	9.829	67005.7
1962	9.832	65728.6
1963	9.836	65498.9
1964	9.839	65740.5
1965	9.843	65030.1
1966	9.846	63899
1967	9.85	62181.3
1968	9.853	62298.2
1969	9.857	63590.4
1970	9.86	62764.2
1971	9.864	61290.9
1972	9.867	60345
1973	9.871	62286.9
1974	9.874	63437.5
1975	9.878	63943.9
1976	9.881	62678.7
1977	9.885	62994.1
1978	9.888	63088.7
1979	9.892	63269.1
1980	9.895	62710.1
1981	9.899	61875.8
1982	9.902	60699
1983	9.905	60326.8
1984	9.909	60623.7
1985	9.912	61347.4
1986	9.916	62435.4
1987	9.919	62856.5
1988	9.923	62349.2
1989	9.926	60400.3
1990	9.93	60545.6
1991	9.933	62016.1
1992	9.937	63820.3
1993	9.94	63094.9
1994	9.944	63493.8
1995	9.947	63082.2
1996	9.951	64834
1997	9.954	65812.6
1998	9.958	65956.6
[truncated: 5,185 more rows]
