# Supplementary material for: Optimization of Extraction Conditions for Maximal Phenolic, Flavonoid and Antioxidant Activity from Melaleuca bracteata Leaves Using the Response Surface Methodology
Source: PLoS One. 2016 Sep 9;11(9):e0162139. doi: 10.1371/journal.pone.0162139 (PMC5017642; doi:10.1371/journal.pone.0162139)
Supplement: S3 Table — (XLS) [file pone.0162139.s005.xls]

## Sheet: Sheet1
S3.1 Table. Raw data of absorbance in the single factor (ethanol concentration)
	Absorbance of TPC									Absorbance of TFC									Absorbance of FRP									Absorbance of DPPH scavenging capacity
	Repeat one			Repeat two			Repeat three			Repeat one			Repeat two			Repeat three			Repeat one			Repeat two			Repeat three			Repeat one			Repeat two			Repeat three
Ethanol Concentration（%）	Test 1	Test 2	Test 3	Test 1	Test 2	Test 3	Test 1	Test 2	Test 3	Test 1	Test 2	Test 3	Test 1	Test 2	Test 3	Test 1	Test 2	Test 3	Test 1	Test 2	Test 3	Test 1	Test 2	Test 3	Test 1	Test 2	Test 3	Test 1	Test 2	Test 3	Test 1	Test 2	Test 3	Test 1	Test 2	Test 3
0	0.291	0.293	0.285	0.317	0.324	0.318	0.276	0.258	0.254	0.291	0.293	0.285	0.317	0.324	0.318	0.276	0.258	0.254	0.312	0.345	0.302	0.315	0.309	0.349	0.341	0.305	0.293	0.84	0.858	0.813	0.827	0.867	0.848	0.832	0.849	0.835
20	0.625	0.617	0.62	0.624	0.622	0.632	0.624	0.625	0.613	0.625	0.617	0.62	0.624	0.622	0.632	0.624	0.625	0.613	0.67	0.685	0.664	0.673	0.667	0.688	0.661	0.682	0.667	0.241	0.237	0.245	0.245	0.258	0.253	0.216	0.237	0.245
40	0.685	0.684	0.692	0.682	0.691	0.673	0.696	0.698	0.687	0.685	0.684	0.692	0.682	0.691	0.673	0.696	0.698	0.687	0.642	0.644	0.631	0.645	0.639	0.641	0.627	0.647	0.635	0.34	0.337	0.341	0.337	0.341	0.343	0.333	0.344	0.338
60	0.679	0.673	0.678	0.703	0.707	0.702	0.643	0.635	0.639	0.679	0.673	0.678	0.703	0.707	0.702	0.643	0.635	0.639	0.587	0.583	0.554	0.589	0.585	0.556	0.579	0.587	0.553	0.393	0.421	0.415	0.387	0.425	0.425	0.405	0.399	0.417
80	0.595	0.589	0.592	0.617	0.603	0.609	0.559	0.582	0.557	0.595	0.589	0.592	0.617	0.603	0.609	0.559	0.582	0.557	0.344	0.357	0.33	0.345	0.343	0.36	0.327	0.354	0.333	0.91	0.896	0.901	0.902	0.907	0.885	0.912	0.89	0.918
100	0.328	0.329	0.318	0.344	0.341	0.337	0.339	0.348	0.335	0.328	0.329	0.318	0.344	0.341	0.337	0.339	0.348	0.335	0.104	0.135	0.127	0.107	0.101	0.133	0.125	0.137	0.129	1.113	1.11	1.106	1.101	1.115	1.101	1.111	1.124	1.105
the same as Tab S2-5, the absorbance of ethanol was 1.274, 1.252, 1.240.(Fig 2 A)
S3.2 Table. Raw data of absorbance in the single factor (extraction time)
	Absorbance of TPC test on single factor experiment									Absorbance of TFC test on single factor experiment									Absorbance of FRP test on single factor experiment									Absorbance of DPPH scavenging capacity test on single factor experiment
	Repeat one			Repeat two			Repeat three			Repeat one			Repeat two			Repeat three			Repeat one			Repeat two			Repeat three			Repeat one			Repeat two			Repeat three
Time（d）	Test 1	Test 2	Test 3	Test 1	Test 2	Test 3	Test 1	Test 2	Test 3	Test 1	Test 2	Test 3	Test 1	Test 2	Test 3	Test 1	Test 2	Test 3	Test 1	Test 2	Test 3	Test 1	Test 2	Test 3	Test 1	Test 2	Test 3	Test 1	Test 2	Test 3	Test 1	Test 2	Test 3	Test 1	Test 2	Test 3
1	0.549	0.543	0.547	0.595	0.599	0.591	0.493	0.498	0.495	0.549	0.543	0.547	0.595	0.599	0.591	0.493	0.498	0.495	0.574	0.588	0.576	0.575	0.573	0.587	0.573	0.589	0.579	0.155	0.157	0.17	0.157	0.158	0.173	0.156	0.153	0.167
2	0.632	0.635	0.634	0.658	0.66	0.659	0.621	0.622	0.619	0.632	0.635	0.634	0.658	0.66	0.659	0.621	0.622	0.619	0.659	0.671	0.664	0.661	0.657	0.669	0.661	0.673	0.667	0.144	0.147	0.145	0.145	0.149	0.147	0.145	0.143	0.143
3	0.693	0.698	0.67	0.673	0.691	0.694	0.692	0.699	0.693	0.693	0.698	0.67	0.673	0.691	0.694	0.692	0.699	0.693	0.742	0.747	0.738	0.745	0.739	0.747	0.735	0.748	0.741	0.13	0.129	0.122	0.134	0.131	0.126	0.127	0.126	0.118
4	0.658	0.653	0.652	0.719	0.706	0.709	0.592	0.593	0.598	0.658	0.653	0.652	0.719	0.706	0.709	0.592	0.593	0.598	0.705	0.695	0.667	0.708	0.702	0.692	0.665	0.698	0.669	0.181	0.185	0.171	0.184	0.188	0.175	0.167	0.177	0.182
5	0.624	0.623	0.622	0.649	0.646	0.644	0.59	0.6	0.618	0.624	0.623	0.622	0.649	0.646	0.644	0.59	0.6	0.618	0.63	0.654	0.612	0.633	0.627	0.651	0.609	0.657	0.615	0.196	0.198	0.212	0.199	0.201	0.215	0.209	0.193	0.195
the same as Tab S2-5, the absorbance of ethanol was 1.274, 1.252, 1.240.(Fig 2B)
S3.3 Table. Raw data of absorbance in the single factor (extraction temperature)
	Absorbance of TPC test on single factor experiment									Absorbance of TFC test on single factor experiment									Absorbance of FRP test on single factor experiment									Absorbance of DPPH scavenging capacity test on single factor experiment
	Repeat one			Repeat two			Repeat three			Repeat one			Repeat two			Repeat three			Repeat one			Repeat two			Repeat three			Repeat one			Repeat two			Repeat three
Temperature（℃）	Test 1	Test 2	Test 3	Test 1	Test 2	Test 3	Test 1	Test 2	Test 3	Test 1	Test 2	Test 3	Test 1	Test 2	Test 3	Test 1	Test 2	Test 3	Test 1	Test 2	Test 3	Test 1	Test 2	Test 3	Test 1	Test 2	Test 3	Test 1	Test 2	Test 3	Test 1	Test 2	Test 3	Test 1	Test 2	Test 3
30	0.652	0.653	0.649	0.713	0.701	0.715	0.589	0.605	0.599	0.652	0.653	0.649	0.713	0.701	0.715	0.589	0.605	0.599	0.697	0.695	0.677	0.698	0.696	0.693	0.675	0.697	0.679	0.157	0.155	0.161	0.155	0.158	0.163	0.152	0.159	0.159
40	0.686	0.684	0.682	0.731	0.725	0.729	0.628	0.632	0.636	0.686	0.684	0.682	0.731	0.725	0.729	0.628	0.632	0.636	0.746	0.754	0.747	0.749	0.743	0.751	0.746	0.757	0.748	0.135	0.133	0.131	0.138	0.137	0.128	0.134	0.132	0.129
50	0.689	0.689	0.694	0.624	0.629	0.619	0.766	0.768	0.764	0.689	0.689	0.694	0.624	0.629	0.619	0.766	0.768	0.764	0.796	0.797	0.793	0.798	0.794	0.796	0.791	0.798	0.795	0.109	0.101	0.113	0.107	0.105	0.114	0.112	0.111	0.097
60	0.668	0.662	0.668	0.714	0.711	0.719	0.619	0.62	0.621	0.668	0.662	0.668	0.714	0.711	0.719	0.619	0.62	0.621	0.766	0.761	0.76	0.769	0.763	0.759	0.758	0.763	0.762	0.122	0.124	0.125	0.124	0.127	0.129	0.121	0.12	0.121
70	0.64	0.639	0.637	0.655	0.652	0.659	0.634	0.621	0.624	0.64	0.639	0.637	0.655	0.652	0.659	0.634	0.621	0.624	0.76	0.762	0.768	0.762	0.758	0.76	0.766	0.764	0.77	0.14	0.151	0.143	0.145	0.154	0.147	0.139	0.135	0.148
the same as Tab S2-5, the absorbance of ethanol was 1.274, 1.252, 1.240.(Fig 2C)
