# Supplementary material for: Optimization of Extraction Conditions for Maximal Phenolic, Flavonoid and Antioxidant Activity from Melaleuca bracteata Leaves Using the Response Surface Methodology
Source: PLoS One. 2016 Sep 9;11(9):e0162139. doi: 10.1371/journal.pone.0162139 (PMC5017642; doi:10.1371/journal.pone.0162139)
Supplement: S5 Table — (XLS) [file pone.0162139.s007.xls]

## Sheet: Sheet1
	Raw data of absorbance(Tab 6)
	Repeat one			Repeat two			Repeat three
	Test 1	Test 2	Test 3	Test 1	Test 2	Test 3	Test 1	Test 2	Test 3
TPC	0.776	0.784	0.782	0.761	0.767	0.763	0.786	0.782	0.781
TFC	1.114	1.109	1.11	1.067	1.083	1.072	1.087	1.089	1.091
FRP	1.137	1.139	1.133	1.15	1.155	1.153	1.173	1.171	1.17
DPPH	0.082	0.076	0.079	0.062	0.069	0.067	0.059	0.057	0.052
the same as Tab S2-5, the absorbance of ethanol was 1.264, 1.242, 1.260.(Tab 6)
